# Supplementary material for: Performance Evaluation of VIDAS® Diagnostic Assays Detecting Anti-Chikungunya Virus IgM and IgG Antibodies: An International Study
Source: Diagnostics (Basel). 2023 Jul 7;13(13):2306. doi: 10.3390/diagnostics13132306 (PMC10340453; doi:10.3390/diagnostics13132306)
Supplement: Supplementary file 1 [file diagnostics-13-02306-s001.zip]

Archive with 1 entries (1 files):
- diagnostics-2392850-supplementary.pdf
